# Supplementary material for: The Relation of Big Five Personality Traits on Academic Performance, Well-Being and Home Study Satisfaction in Corona Times
Source: Eur J Investig Health Psychol Educ. 2024 Feb 15;14(2):368–84. doi: 10.3390/ejihpe14020025 (PMC10887932; doi:10.3390/ejihpe14020025)
Supplement: Supplementary file 1 [file ejihpe-14-00025-s001.zip]

Archive with 1 entries (1 files):
- ejihpe-2799734-supplementary.pdf
